# Supplementary material for: An Update on Pharmacologic Management of Neonatal Hypotension: When, Why, and Which Medication
Source: Children (Basel). 2024 Apr 19;11(4):490. doi: 10.3390/children11040490 (PMC11049273; doi:10.3390/children11040490)
Supplement: Supplementary file 1 [file children-11-00490-s001.zip]

Archive with 1 entries (1 files):
- children-2914444-supplementary.pdf
